# Supplementary material for: Adaptive Layer-Dependent Threshold Function for Wavelet Denoising of ECG and Multimode Fiber Cardiorespiratory Signals
Source: Sensors (Basel). 2025 Dec 17;25(24):7644. doi: 10.3390/s25247644 (PMC12737139; doi:10.3390/s25247644)
Supplement: Supplementary file 1 [file sensors-25-07644-s001.zip]

Archive with 5 entries (4 files):
- Supplementary Material/
- Supplementary Material/Supplementary Material S1.pdf
- Supplementary Material/Supplementary Material S2.pdf
- Supplementary Material/Supplementary Material S3.pdf
- Supplementary Material/Supplementary Material S4.pdf
